# Supplementary material for: V-Dock: Fast Generation of Novel Drug-like Molecules Using Machine-Learning-Based Docking Score and Molecular Optimization
Source: Int J Mol Sci. 2021 Oct 27;22(21):11635. doi: 10.3390/ijms222111635 (PMC8584000; doi:10.3390/ijms222111635)
Supplement: Supplementary file 1 [file ijms-22-11635-s001.zip]

Archive with 1 entries (1 files):
- ijms-1403625-supplementary.pdf
